# Supplementary material for: Engineered ATP-Loaded Extracellular Vesicles Derived from Mesenchymal Stromal Cells: A Novel Strategy to Counteract Cell ATP Depletion in an In Vitro Model
Source: Int J Mol Sci. 2025 Apr 5;26(7):3424. doi: 10.3390/ijms26073424 (PMC11990007; doi:10.3390/ijms26073424)
Supplement: Supplementary file 1 [file ijms-26-03424-s001.zip]

Archive with 1 entries (1 files):
- ijms-3536519-supplementary.pdf
